# Supplementary material for: Prognostic and Predictive Effects of Tumor and Plasma miR-200c-3p in Locally Advanced and Metastatic Breast Cancer
Source: Cancers (Basel). 2022 May 12;14(10):2390. doi: 10.3390/cancers14102390 (PMC9139340; doi:10.3390/cancers14102390)
Supplement: Supplementary file 1 [file cancers-14-02390-s001.zip]

Archive with 1 entries (1 files):
- cancers-1718013-supplementary.pdf
